# Supplementary material for: Prediction of distant organ metastasis and overall survival of lung cancer patients: a SEER population−based cohort study
Source: Front Oncol. 2023 Jun 12;13:1075385. doi: 10.3389/fonc.2023.1075385 (PMC10291234; doi:10.3389/fonc.2023.1075385)
Supplement: Supplementary file 1 [file Table_1.xlsx]

## Sheet: Sheet1
bone metastasis	Univariate analysis		Multivariate analysis
	OR(95%CI)	P Value	OR(95%CI)	P Value
Age
<50	1(reference)	1(reference)	1(reference)	1(reference)
50-59	0.9(0.8-1.01)	0.0733787	0.9(0.8-1.02)	0.106742
60-69	0.82(0.73-0.91)	<0.001	0.92(0.82-1.04)	0.179103
70-79	0.68(0.61-0.76)	<0.001	0.83(0.74-0.93)	0.0019792
>=80	0.56(0.5-0.63)	<0.001	0.72(0.64-0.82)	<0.001
Race
Black	1(reference)	1(reference)	1(reference)	1(reference)
White	1(0.92-1.09)	0.979448	1.12(1.02-1.22)	0.0116969
Other	1.22(1.1-1.35)	<0.001	1.19(1.07-1.32)	0.00141753
Unknown	0.54(0.26-1.14)	0.104602	0.83(0.38-1.8)	0.641725
Sex
Female	1(reference)	1(reference)	1(reference)	1(reference)
Male	1.29(1.23-1.35)	<0.001	1.28(1.22-1.35)	<0.001
Site of the primary tumor
Left lower lobe	1(reference)	1(reference)	1(reference)	1(reference)
left main bronchus	1.48(1.25-1.75)	<0.001	1.11(0.93-1.32)	0.246124
left upper lobe	0.99(0.91-1.08)	0.866556	0.92(0.84-1.01)	0.0662831
right lower lobe	0.95(0.87-1.04)	0.245278	0.9(0.82-0.99)	0.03781
right main bronchus	1.45(1.25-1.68)	<0.001	0.99(0.84-1.15)	0.860864
right middle lobe	0.92(0.81-1.05)	0.221066	0.87(0.76-1)	0.0446422
right upper lobe	0.92(0.85-1)	0.0475636	0.8(0.73-0.87)	<0.001
other	1.61(1.47-1.77)	5.65912e-24	1.01(0.92-1.12)	0.790942
Pathology
Adenocarcinoma	1(reference)	1(reference)	1(reference)	1(reference)
Squamous cell carcinoma	0.39(0.36-0.42)	<0.001	0.38(0.36-0.41)	<0.001
Large cell carcinoma	0.64(0.52-0.78)	<0.001	0.6(0.48-0.74)	<0.001
Non-small cell carcinoma-NOS	0.96(0.88-1.05)	0.360963	0.86(0.79-0.95)	0.00156754
Small cell carcinoma	1.03(0.96-1.1)	0.434037	0.75(0.7-0.81)	<0.001
other	0.42(0.39-0.45)	<0.001	0.53(0.49-0.57)	<0.001
Separate tumor nodule
NO	1(reference)	1(reference)	1(reference)	1(reference)
YES	2.39(2.27-2.51)	<0.001	1.49(1.39-1.59)	<0.001
other	1.85(1.66-2.06)	<0.001	1.33(1.19-1.49)	<0.001
T stage
T1	1(reference)	1(reference)	1(reference)	1(reference)
T2	1.91(1.77-2.07)	<0.001	1.52(1.4-1.65)	<0.001
T3	3(2.77-3.24)	<0.001	1.71(1.56-1.88)	<0.001
T4	3.86(3.57-4.17)	<0.001	1.93(1.76-2.11)	<0.001
T0	2.81(2.12-3.71)	<0.001	1.33(0.99-1.78)	0.0590495
N stage
N0	1(reference)	1(reference)	1(reference)	1(reference)
N1	2.29(2.09-2.51)	<0.001	1.93(1.76-2.12)	<0.001
N2	3.5(3.29-3.72)	<0.001	2.64(2.48-2.82)	<0.001
N3	5.08(4.73-5.45)	<0.001	3.47(3.21-3.74)	<0.001
