# Supplementary material for: Prediction of distant organ metastasis and overall survival of lung cancer patients: a SEER population−based cohort study
Source: Front Oncol. 2023 Jun 12;13:1075385. doi: 10.3389/fonc.2023.1075385 (PMC10291234; doi:10.3389/fonc.2023.1075385)
Supplement: Supplementary file 2 [file Table_2.xlsx]

## Sheet: Sheet1
brain metastasis	Univariate analysis		Multivariate analysis
	OR(95%CI)	P Value	OR(95%CI)	P Value
Age
<50	1(reference)	1(reference)	1(reference)	1(reference)
50-59	0.9(0.8-1.01)	0.083722	0.91(0.81-1.03)	0.154833
60-69	0.64(0.57-0.72)	<0.001	0.72(0.63-0.81)	<0.001
70-79	0.46(0.41-0.52)	<0.001	0.54(0.48-0.62)	<0.001
>=80	0.28(0.24-0.32)	<0.001	0.34(0.29-0.39)	<0.001
Race
Black	1(reference)	1(reference)	1(reference)	1(reference)
White	0.91(0.83-1)	0.0524394	1.08(0.98-1.19)	0.105092
Other	1.18(1.06-1.32)	0.00370906	1.26(1.12-1.41)	<0.001
Unknown	0.65(0.3-1.43)	0.289564	1.03(0.46-2.32)	0.942586
Sex
Female	1(reference)	1(reference)	1(reference)	1(reference)
Male	1.06(1.00-1.11)	0.0413881	1.04(0.98-1.09)	0.218494
Site of the primary tumor
Left lower lobe	1(reference)	1(reference)	1(reference)	1(reference)
left main bronchus	1.11(0.91-1.37)	0.305304	0.85(0.68-1.05)	0.12062
left upper lobe	1.01(0.92-1.11)	0.819924	0.95(0.86-1.04)	0.275733
right lower lobe	0.88(0.79-0.97)	0.0148802	0.84(0.75-0.94)	0.00196062
right main bronchus	1.26(1.05-1.49)	0.0104264	0.86(0.72-1.04)	0.11589
right middle lobe	0.89(0.77-1.04)	0.143466	0.81(0.7-0.95)	0.00902624
right upper lobe	1.03(0.94-1.13)	0.498758	0.91(0.82-1.00)	0.0405764
other	1.32(1.18-1.47)	<0.001	0.82(0.73-0.93)	0.00110257
Pathology
Adenocarcinoma	1(reference)	1(reference)	1(reference)	1(reference)
Squamous cell carcinoma	0.28(0.26-0.31)	<0.001	0.31(0.28-0.34)	<0.001
Large cell carcinoma	1.00(0.82-1.23)	0.989551	0.97(0.78-1.19)	0.750807
Non-small cell carcinoma-NOS	1.02(0.92-1.12)	0.71348	0.98(0.89-1.08)	0.717126
Small cell carcinoma	1.00(0.92-1.08)	0.946743	0.80(0.74-0.87)	<0.001
other	0.44(0.41-0.48)	<0.001	0.58(0.54-0.63)	<0.001
Separate tumor nodule
NO	1(reference)	1(reference)	1(reference)	1(reference)
YES	1.96(1.85-2.08)	<0.001	1.43(1.32-1.54)	<0.001
other	1.58(1.40-1.79)	<0.001	1.22(1.07-1.39)	0.00305121
T stage
T1	1(reference)	1(reference)	1(reference)	1(reference)
T2	1.90(1.74-2.08)	<0.001	1.67(1.52-1.83)	<0.001
T3	2.41(2.20-2.64)	<0.001	1.56(1.40-1.73)	<0.001
T4	3.04(2.79-3.32)	<0.001	1.76(1.58-1.95)	<0.001
T0	4.66(3.57-6.08)	<0.001	3.11(2.33-4.14)	<0.001
N stage
N0	1(reference)	1(reference)	1(reference)	1(reference)
N1	2.13(1.92-2.37)	<0.001	1.82(1.64-2.02)	<0.001
N2	2.94(2.74-3.14)	<0.001	2.24(2.08-2.41)	<0.001
N3	3.68(3.40-3.99)	<0.001	2.46(2.26-2.68)	<0.001
