# Supplementary material for: Prediction of distant organ metastasis and overall survival of lung cancer patients: a SEER population−based cohort study
Source: Front Oncol. 2023 Jun 12;13:1075385. doi: 10.3389/fonc.2023.1075385 (PMC10291234; doi:10.3389/fonc.2023.1075385)
Supplement: Supplementary file 3 [file Table_3.xlsx]

## Sheet: Sheet1
liver metastasis	Univariate analysis		Multivariate analysis
	OR(95%CI)	P Value	OR(95%CI)	P Value
Age
<50	1(reference)	1(reference)	1(reference)	1(reference)
50-59	1.01(0.87-1.17)	0.923353	0.94(0.81-1.10)	0.445651
60-69	0.93(0.81-1.08)	0.349718	0.95(0.82-1.10)	0.492868
70-79	0.84(0.73-0.97)	0.0177786	0.94(0.81-1.09)	0.411343
>=80	0.75(0.65-0.88)	<0.001	0.90(0.77-1.05)	0.18499
Race
Black	1(reference)	1(reference)	1(reference)	1(reference)
White	1.16(1.05-1.29)	0.00431477	1.15(1.03-1.29)	0.0102067
Other	1.08(0.95-1.23)	0.247994	1.09(0.95-1.25)	0.221222
Unknown	0.39(0.12-1.23)	0.108096	0.52(0.16-1.74)	0.289014
Sex
Female	1(reference)	1(reference)	1(reference)	1(reference)
Male	1.23(1.16-1.30)	<0.001	1.23(1.15-1.30)	<0.001
Site of the primary tumor
Left lower lobe	1(reference)	1(reference)	1(reference)	1(reference)
left main bronchus	1.85(1.53-2.23)	<0.001	1.10(0.90-1.35)	0.359828
left upper lobe	0.93(0.84-1.03)	0.175092	0.87(0.78-0.97)	0.0122394
right lower lobe	0.94(0.84-1.05)	0.270812	0.90(0.80-1.01)	0.0728237
right main bronchus	1.84(1.55-2.18)	<0.001	1.02(0.85-1.22)	0.861255
right middle lobe	0.84(0.71-0.99)	0.0354422	0.79(0.67-0.94)	0.00782837
right upper lobe	0.92(0.83-1.01)	0.0834287	0.82(0.74-0.91)	<0.001
other	1.72(1.54-1.93)	<0.001	1.03(0.91-1.17)	0.599629
Pathology
Adenocarcinoma	1(reference)	1(reference)	1(reference)	1(reference)
Squamous cell carcinoma	0.62(0.56-0.68)	<0.001	0.65(0.58-0.71)	<0.001
Large cell carcinoma	1.72(1.38-2.15)	<0.001	1.75(1.39-2.20)	<0.001
Non-small cell carcinoma-NOS	1.23(1.09-1.39)	<0.001	1.14(1.01-1.29)	0.0376464
Small cell carcinoma	4.34(4.03-4.68)	<0.001	3.50(3.24-3.79)	<0.001
other	0.95(0.87-1.04)	0.243105	1.24(1.13-1.36)	<0.001
Separate tumor nodule
NO	1(reference)	1(reference)	1(reference)	1(reference)
YES	2.29(2.15-2.43)	<0.001	1.70(1.57-1.85)	<0.001
other	1.76(1.55-2.01)	<0.001	1.19(1.03-1.37)	0.0152987
T stage
T1	1(reference)	1(reference)	1(reference)	1(reference)
T2	2.23(2.01-2.48)	<0.001	1.68(1.51-1.87)	<0.001
T3	3.29(2.97-3.66)	<0.001	1.62(1.44-1.83)	<0.001
T4	4.10(3.71-4.54)	<0.001	1.66(1.47-1.88)	<0.001
T0	4.50(3.32-6.10)	<0.001	1.90(1.37-2.64)	<0.001
N stage
N0	1(reference)	1(reference)	1(reference)	1(reference)
N1	2.40(2.13-2.71)	<0.001	1.87(1.65-2.12)	<0.001
N2	4.27(3.94-4.62)	<0.001	2.89(2.65-3.14)	<0.001
N3	5.02(4.58-5.50)	<0.001	3.20(2.90-3.53)	<0.001
